# Supplementary material for: Identification of cuproptosis-associated subtypes and signature genes for diagnosis and risk prediction of Ulcerative colitis based on machine learning
Source: Front Immunol. 2023 Apr 5;14:1142215. doi: 10.3389/fimmu.2023.1142215 (PMC10113635; doi:10.3389/fimmu.2023.1142215)
Supplement: Supplementary Table 1 — Expression levels of cuproptosis -associated genes in samples from subtype A of Ulcerative colitis. [file Table_1.xlsx]

## Sheet: Sheet1
ID	GSM948563	GSM948564	GSM948565	GSM948566	GSM948567	GSM948569	GSM948570	GSM948571	GSM948572	GSM948573	GSM948575	GSM948577	GSM948581	GSM948583	GSM948585	GSM948586	GSM948587	GSM948588	GSM948589	GSM948590	GSM948591	GSM948592	GSM2332079	GSM2332080	GSM2332082	GSM2332083	GSM2332084	GSM2332085	GSM2332086	GSM2332087	GSM2332088	GSM2332090	GSM2332091	GSM2332092	GSM2332094	GSM2332096	GSM2332097	GSM2332119	GSM2332120	GSM2332121	GSM2332122	GSM2332123	GSM2332124	GSM2332128	GSM2332130	GSM2332133	GSM2332134	GSM2332135	GSM2332137
ABCB1	5.57942	6.30512	5.75408	6.23801	6.30286	5.5857	5.77072	4.00145	6.06138	4.0187	4.15813	4.98071	5.17968	4.45886	4.95531	4.24254	4.83166	5.85115	5.01544	4.39238	4.73464	5.25729	6.38133	4.89676	4.12382	5.15547	5.2148	5.44545	5.85621	5.39954	4.85148	7.01086	5.22555	6.92194	5.86824	5.06502	4.84019	6.47678	5.28002	4.93702	5.234	4.8443	6.20253	5.72007	5.53272	5.37194	6.40276	5.17793	5.43186
ABCB6	6.90844	6.47653	6.50609	6.36874	6.91561	6.21575	6.99846	6.75949	6.47857	6.85261	7.24803	7.03429	7.02176	6.79297	7.06944	6.63064	6.84338	6.70088	7.54945	7.19276	6.96572	6.55455	6.10002	6.29726	6.46111	6.29218	6.13849	5.95504	6.2494	6.00223	6.395	6.20513	6.27134	6.04157	6.38043	6.30766	6.42489	6.75727	6.90158	6.97766	7.034	7.136	6.75814	6.1356	6.54336	6.6351	6.70759	6.83479	6.61455
ACLY	8.41999	8.41016	8.3877	8.1039	8.3959	8.49342	8.25108	8.34549	8.53237	8.47593	8.60019	8.75672	8.51353	8.45658	8.56802	8.75109	8.18814	8.70951	8.36535	8.39126	7.9237	8.67777	8.24492	8.5035	8.47027	8.41628	7.89535	8.52636	8.4702	8.40203	8.34333	8.75608	8.85999	8.51014	8.42986	8.67047	8.33113	8.54054	8.56595	8.56269	8.3102	8.39219	8.62454	8.48024	8.26019	8.58894	8.67659	8.43661	8.44928
AOC3	8.67397	8.5827	7.24624	8.16075	6.91363	7.35499	6.68912	6.34527	5.85524	5.52281	7.18862	6.48898	6.00035	6.35911	5.3788	7.34871	7.25523	6.76104	7.78084	7.73832	6.64479	7.28336	4.20664	5.75022	5.82051	7.15136	7.18068	7.14869	7.10743	8.14162	7.77221	9.2927	6.81502	6.00423	5.11111	7.07949	4.6493	6.8471	6.61639	5.59444	6.87415	6.52073	7.93519	6.62715	6.76259	6.69063	6.29219	6.74512	7.5412
AQP1	7.94872	8.51242	8.90674	8.62643	8.63836	8.34867	7.6611	8.16573	7.74584	8.47992	10.7066	8.09797	6.58502	8.00284	7.27915	9.29017	9.07611	8.59065	9.0846	8.43115	9.56937	8.37384	6.52844	6.72246	6.35417	7.44135	6.5728	7.56274	7.52768	9.26899	8.32368	8.59515	7.32665	6.66976	6.33934	7.91932	7.43573	8.85211	8.87464	8.05422	8.07108	7.77295	9.00242	8.9646	8.33775	8.9559	7.94242	8.79541	8.86303
ARF1	7.27884	7.71142	7.79547	8.15489	7.44396	7.62543	7.28025	6.76269	7.19342	6.94782	6.82675	7.01254	7.26723	7.26205	6.96308	7.82788	7.24979	7.85114	8.33346	7.57008	8.06744	7.66175	7.51677	7.55485	7.19124	7.14042	7.57869	7.49942	7.50809	7.09518	7.44116	7.35126	7.51077	7.62616	7.3253	7.33304	7.10714	7.50656	7.5101	7.59719	7.56915	7.43509	7.40848	7.42776	7.38028	7.5525	7.51721	7.48149	7.49763
ATOX1	10.4663	10.626	10.3458	10.0587	10.1888	10.4329	9.62435	10.953	10.2766	10.6163	10.5957	11.088	10.3272	10.8507	10.8633	10.8519	10.9193	10.0077	11.8068	11.3237	12.0142	10.4148	8.9259	8.89383	9.00865	8.96444	8.8568	9.37534	9.25795	9.52958	9.52205	9.17574	9.46916	8.78831	9.01635	9.53879	8.90455	10.8061	10.935	10.8202	11.2416	11.1756	10.6909	11.0732	11.0356	10.8571	10.6739	11.0859	10.7836
ATP7A	5.82918	6.29783	6.50774	6.79567	6.24743	6.54429	6.00131	6.57375	6.47153	6.1246	7.01833	6.28154	6.02154	6.52765	5.99908	6.66081	6.88473	6.91359	6.43246	6.49539	6.61971	5.87896	5.82681	5.86661	5.63918	6.49744	5.63435	5.71061	5.64806	5.73994	5.83507	5.71104	6.1325	5.48447	6.10044	5.96742	5.85046	6.52051	6.54955	6.70527	6.66781	6.9315	6.7572	6.66461	6.57684	6.47301	6.612	6.55228	6.97446
ATP7B	5.59928	5.73848	6.27853	5.46224	5.80601	6.35322	5.26609	6.24719	5.36564	5.67812	8.30357	5.66235	6.27344	6.79902	6.25747	4.51706	6.41107	6.2342	5.706	5.26278	5.08548	5.65303	4.64241	4.72428	4.80548	4.4229	4.4386	4.97668	4.88809	4.20684	5.14639	4.87585	5.14985	4.07339	5.37263	4.45916	5.25872	6.42259	6.46847	6.40829	5.84759	5.43127	7.1216	6.14383	6.53324	7.24832	6.82602	5.89095	7.22253
BACE1	6.41751	6.2483	6.26176	6.32442	5.90529	6.532	5.94577	6.46575	6.193	6.38232	6.89489	6.31977	6.52538	6.74245	6.37526	6.43932	6.66896	6.66764	6.75422	6.99446	6.5025	6.83433	5.77288	6.29042	6.04853	5.86535	5.97793	6.31926	6.31105	7.16783	6.58534	6.56525	6.41428	6.1319	5.79989	6.55981	5.48248	6.17628	6.68993	6.4706	6.69807	6.27068	6.47116	6.26807	6.72121	6.62658	6.31747	6.48052	6.25272
BCL2	5.94902	5.88375	5.93756	5.9685	5.72304	5.89537	5.57087	5.54549	5.97647	5.63709	5.41423	5.53308	5.91379	5.94688	5.76386	6.10244	5.91509	6.01982	5.81643	5.87564	6.03102	5.69485	5.69235	5.91461	5.5797	5.66843	5.84835	5.96242	6.02666	5.72906	5.96466	5.88961	5.72038	5.6476	5.84127	6.16407	5.92239	5.88888	5.77633	6.15977	5.96393	6.05001	5.64239	5.81501	5.71488	5.83023	5.44002	5.84714	5.67129
CA3	3.88374	3.63456	3.76398	3.80971	3.82289	3.84781	3.97596	3.5643	3.6755	3.68529	3.52285	3.86488	3.74889	3.61756	3.68827	3.694	3.6173	3.64359	3.61167	3.61501	3.63296	3.66147	2.90293	2.99737	3.39795	3.05156	2.86826	3.03083	3.41524	2.92495	2.89183	3.05569	3.28888	3.76662	3.13173	2.78681	3.01518	3.71183	3.96868	3.89573	3.91707	3.78202	4.00532	3.53954	3.67347	3.96627	4.07215	3.76628	3.91973
CBS	4.74473	4.69595	4.73885	4.73643	4.76514	4.66655	4.71214	4.66869	4.76728	4.7099	4.60294	5.04041	4.92794	5.41212	5.25863	4.7979	4.71753	4.99391	4.76507	4.68801	5.00461	4.72899	5.42432	4.90411	4.90394	4.82876	5.0655	4.59411	5.15081	4.74585	4.86628	4.90764	5.45445	4.9844	4.92113	4.8036	5.11398	4.59084	4.76832	5.09297	5.25048	4.84712	4.84117	4.7031	4.59478	4.8855	4.92967	4.71754	5.20006
CCL5	8.26423	8.46778	9.09442	8.69555	8.54547	7.77823	6.89568	7.56859	6.90436	6.8766	7.04435	8.39828	8.35613	7.73182	8.97486	8.42581	7.06971	7.14872	8.70037	8.26586	8.24006	7.92184	6.8492	6.55043	6.8644	6.54273	6.58752	8.06502	8.02895	8.30581	7.1202	8.49937	7.55554	6.82972	7.25969	8.77139	7.29626	8.61831	7.79462	8.1782	8.9822	8.46943	8.69544	8.22854	8.61403	7.22916	8.16674	9.03367	8.90579
CCS	7.51462	7.50155	7.58321	7.02704	7.5901	7.39593	6.90454	7.14427	7.035	7.31255	7.4516	7.64466	7.44433	8.02477	8.09523	6.97321	7.43353	7.47273	7.88945	7.79392	8.14035	7.61659	6.96249	7.05196	6.88933	6.99301	6.6335	6.73281	6.94491	7.10581	6.82692	6.68334	6.9296	6.87986	6.81225	6.77144	7.30014	7.9251	7.66179	7.87389	8.15761	8.51858	7.74816	7.49488	7.82597	7.61906	7.59027	7.72375	7.61514
CD274	4.15389	4.01576	4.07213	4.12535	4.02578	4.07849	4.20336	3.99331	3.98764	4.01479	4.06157	4.06716	4.03162	4.02754	4.02754	4.00919	4.00117	3.97143	4.04984	3.95259	3.9573	3.97137	3.64423	3.66941	3.59075	3.89847	3.81647	3.68878	3.92627	4.30757	3.78618	4.05244	3.63183	3.40618	3.49677	3.78083	3.71516	4.12703	4.15951	3.90177	4.13005	3.94775	4.10022	4.40839	4.39352	4.52108	4.00063	4.09649	4.46785
CDKN2A	5.22212	5.06286	5.83879	5.18151	4.95215	5.01889	6.07018	5.00701	5.156	4.97399	4.88414	5.45689	4.99986	5.10004	5.28968	5.17214	4.88966	4.94885	5.5564	4.85396	6.18162	5.06469	4.98265	4.66626	5.17451	4.82104	4.99876	4.45287	5.14869	5.2138	4.95159	4.59845	5.82266	4.56258	4.80021	4.76414	4.86434	4.94219	5.64978	4.68486	5.28033	5.30494	5.52364	5.15593	6.00108	5.93651	4.87561	5.0166	5.38846
COX11	7.27608	7.14198	7.59177	7.51455	7.72426	7.46486	7.7278	6.87852	7.19487	7.61978	7.89951	7.1666	7.43356	6.89099	7.32773	6.96829	7.12076	6.78825	7.11187	6.93483	6.86245	7.17461	6.77766	7.10446	7.05254	7.39702	6.25741	6.78121	6.57539	6.22886	6.07962	7.36271	7.42143	7.19445	6.88103	6.69742	7.35469	7.49464	7.15743	7.17636	7.00271	6.7314	7.67771	7.35571	7.54543	7.35186	7.71381	7.1645	7.68352
COX17	6.44673	6.72039	6.42757	6.76226	6.41595	6.41632	6.45097	6.38444	6.39023	6.34363	6.29681	6.2758	6.27251	6.37839	6.3938	6.40121	6.34402	6.32487	6.35935	6.38336	6.372	6.39208	5.81568	5.98414	5.81686	5.84855	5.80157	5.95713	5.55457	5.71189	6.05709	5.94734	5.98585	5.94541	5.59362	5.89355	6.26405	6.45679	6.23554	6.62128	6.86575	7.03051	6.6349	6.31413	6.58219	6.28748	6.32874	6.66529	6.36716
COX5A	9.63005	9.37005	9.69787	9.77533	9.94323	9.75754	9.65363	9.49014	10.0001	9.79252	9.34265	9.29771	10.1468	9.8217	9.87238	8.81114	9.70889	9.32596	9.16836	9.18814	8.73924	9.19523	9.05491	8.69845	8.45498	8.49245	8.42988	9.45002	9.17826	8.34988	8.92133	9.11902	9.00407	9.2411	9.1737	8.85872	9.17589	9.88833	9.62556	10.0101	9.74362	9.20147	9.73262	9.45461	9.73272	9.31921	10.0225	9.7099	9.82129
CP	6.44228	6.32378	6.41539	6.83231	6.83693	6.64538	6.56564	5.62142	6.54621	6.11252	5.70018	6.23167	6.52942	6.67851	7.03405	5.52807	5.91694	6.16142	6.14937	6.08409	5.48991	5.69067	6.98819	7.00468	7.21282	6.71931	6.96856	6.77671	6.73746	6.452	6.21819	6.56158	6.79886	7.03837	6.98234	6.46735	7.07068	5.98148	6.40071	7.001	6.82346	6.54085	6.61137	5.98846	6.59797	6.3367	6.71174	6.30496	6.44548
CYP2D6	5.37235	5.29553	5.3412	5.36712	5.37126	5.65488	5.51759	5.30198	5.30049	5.31254	5.29424	5.32651	5.3629	5.31489	5.31375	5.31338	5.29767	5.25378	5.30344	5.78896	5.66057	5.28494	5.68735	5.4877	5.49434	5.13429	5.33143	5.13459	5.65088	5.31515	5.25339	5.11453	5.46662	5.3005	5.40862	5.28419	5.86344	5.49943	5.17368	5.47223	5.5117	5.60381	5.07403	5.09729	4.99287	5.08584	5.17878	5.18239	4.9535
DAPK2	6.58934	6.85898	6.82848	7.17924	6.87024	7.1669	6.72607	6.98989	7.69221	6.70682	6.0469	6.84777	7.23947	7.91663	7.40978	7.39572	7.06496	7.31485	8.2167	7.11317	6.04311	7.23246	7.42854	7.20734	5.77894	6.19143	7.13171	6.49663	6.33682	5.16911	5.92223	6.14544	6.37716	7.11631	6.74264	6.27888	6.40815	7.08911	7.04442	8.04104	8.22762	7.79248	7.41097	6.74365	7.14226	6.72055	8.00015	7.21144	7.44084
DBT	4.75267	4.98282	5.06428	4.94756	5.05226	5.02959	4.94001	5.06363	5.12922	5.24216	5.17824	5.00504	5.21682	5.13198	5.18448	4.92866	5.17275	5.1429	5.03235	4.98929	4.94493	5.01351	5.13868	5.08278	5.18698	5.30625	4.97205	5.29632	5.34898	5.17432	5.3552	5.38773	5.1181	5.12044	4.98311	5.42916	5.0327	5.09948	5.0505	5.18179	5.14239	5.07761	5.32503	5.14311	5.2968	5.18436	5.14926	5.31552	5.16578
DLAT	7.79746	7.19477	7.66255	7.46156	8.15299	7.83356	7.89809	7.82197	8.41782	8.09268	7.91377	7.95988	8.13431	7.65777	8.04318	7.44992	7.70503	7.74055	7.05221	7.17951	6.39404	7.89562	7.01643	7.0464	7.23601	7.0692	6.41656	7.32256	6.76453	6.92474	6.97818	7.51113	7.52036	7.58531	7.46072	6.93149	7.16246	8.40052	7.98272	8.07571	7.46138	7.20591	8.28715	7.98992	8.01203	7.93246	8.40179	7.97423	8.33941
DLD	9.05951	8.8938	9.30302	9.17927	9.32974	9.01133	9.23831	8.68627	9.37881	9.07385	8.93303	8.5262	9.10271	8.8863	8.90559	8.61414	8.90024	8.73206	8.39187	8.28432	7.69396	8.86606	7.27043	7.58949	7.49426	7.34989	7.00944	7.86403	7.4429	7.20993	7.13953	7.70721	7.5295	7.81183	7.91046	7.01068	7.3362	9.55379	9.30981	9.82073	8.95024	8.44753	9.78914	9.29293	9.54703	9.28473	9.74756	9.22415	9.57488
DLST	8.81046	9.51384	9.51082	9.51895	9.79169	8.8399	9.84221	9.79477	10.0754	9.84328	9.56994	9.79101	9.9451	9.75809	9.96284	9.20957	9.30845	9.10934	9.21292	9.39816	8.05434	9.04631	6.80802	6.90439	6.99824	7.08876	6.88544	7.03118	7.00865	6.8778	6.85446	6.83006	6.99857	7.01939	6.95433	6.79184	6.85145	10.0144	9.90177	10.1113	10.1703	10.0274	10.0604	9.75498	9.99359	9.8703	10.0916	10.1007	9.98277
FASN	6.48581	6.11992	6.1726	5.91202	6.14861	6.37664	5.98194	5.75888	5.85008	6.23444	5.9126	5.60303	6.42251	6.20602	5.54944	5.90935	6.28576	6.30678	6.11472	5.77676	5.71625	5.64523	6.3767	6.23383	6.48726	6.53003	6.00888	6.23003	6.16485	6.0187	6.30982	6.26511	6.51673	6.31732	6.48109	6.25471	6.31153	5.88719	5.87537	6.08992	5.67282	5.96205	5.62915	5.00462	5.20061	5.27932	5.53398	5.40169	5.53336
FDX1	8.05571	7.87262	7.81291	7.9865	7.95178	7.86202	8.00518	7.62104	8.33949	7.59151	7.54793	7.0193	7.69886	7.53635	7.70669	7.09007	7.82783	7.29259	7.50006	7.14824	7.34021	7.56878	7.64278	7.35824	7.21994	7.48197	7.09741	7.87427	7.68596	7.4552	7.61353	7.78289	7.55624	7.80626	7.61522	7.4835	7.02982	7.84306	7.86171	7.65763	7.28281	7.17302	8.13041	7.87157	7.8988	7.99328	8.19074	7.76322	8.32436
GCSH	8.33826	8.7059	8.03118	8.2423	8.65159	8.77248	8.54325	7.78727	8.23212	8.05411	8.53082	8.26908	8.01399	8.18631	8.20547	6.92331	8.68168	7.45217	7.77249	7.72188	8.18629	7.99272	7.25915	7.63104	7.65347	7.71952	6.70778	7.93573	8.09881	7.70872	8.02109	7.9668	8.19938	7.70789	7.85525	7.92355	7.36979	7.94544	8.16289	8.02026	7.8195	7.49109	8.26948	8.01139	8.36237	8.15912	8.2197	7.94741	8.165
GLS	6.55071	6.89673	6.454	6.29114	6.46108	6.36032	6.34248	6.53668	6.46536	6.04329	6.24006	6.05681	6.34071	5.88902	6.32083	6.21021	6.09371	6.15018	6.01525	6.09983	6.24997	6.16206	6.65356	7.12274	6.77808	6.91701	6.75542	6.75975	6.66201	6.95358	6.69833	6.61336	6.62038	6.54772	7.07109	6.90444	6.62391	6.73614	6.50677	6.2106	6.28796	6.23576	6.60471	6.78032	6.48205	6.71267	6.39332	6.47885	6.62165
LDHB	11.9974	11.7871	11.737	11.4056	11.9635	12.1973	11.791	11.9899	12.3286	12.2397	12.0769	13.0056	12.0535	11.7445	11.9396	12.7665	12.3192	11.949	12.0238	12.2507	11.8957	12.1836	9.92274	10.3313	10.3794	10.4687	9.49396	10.8517	10.5706	10.8401	10.714	10.686	10.8298	10.0395	10.8133	10.9334	10.1093	12.2751	12.1807	12.1773	11.9729	11.9702	12.0902	12.1762	12.1818	12.0878	12.0838	12.2752	12.0195
LDHD	6.79053	5.50774	6.19844	6.75134	6.7774	6.19137	6.34747	5.84025	6.18268	5.90505	4.34547	6.50662	5.65446	7.03927	7.34269	4.93912	5.9228	7.27837	5.55641	4.42383	5.43477	5.41429	6.81606	6.19215	5.2509	5.36526	5.51077	6.41871	6.14317	5.27185	6.12742	6.13402	6.39625	6.618	5.81659	4.81174	5.89519	5.74397	6.86771	7.26582	7.36405	6.26947	6.83223	5.52807	6.66182	6.18898	6.71853	5.48957	6.59265
LIAS	5.38023	5.19839	5.33491	5.37427	6.15359	5.6886	4.41757	5.86836	6.27113	6.44113	6.41604	6.65781	6.59781	6.63624	6.62747	5.72974	6.00355	6.02985	5.20047	5.26107	4.91932	5.97287	5.64606	5.89486	5.68682	5.91705	5.40058	6.8691	6.2847	5.73525	6.20412	6.23472	6.17809	6.05374	5.72208	6.20848	5.9239	6.13569	5.77011	5.84416	4.93764	5.23445	6.37173	6.10883	5.92391	6.53652	6.0829	5.616	6.55633
LIPT1	6.5495	7.29384	6.4239	7.07889	7.10592	6.76244	6.74657	6.38821	6.35728	6.90442	7.24123	7.15055	6.70313	7.05126	7.27784	6.66641	7.45753	7.26188	6.81893	6.80185	6.6678	6.99401	6.13669	6.6427	6.64965	6.59676	6.22299	6.32641	6.3157	6.00545	6.43431	6.69294	6.54367	6.81841	6.4409	6.23599	6.70905	6.8292	6.94644	6.7677	6.68689	6.83167	7.65534	7.61525	7.40696	7.38975	6.73549	6.99686	7.27856
LOX	5.11339	5.24989	5.082	5.05348	4.94082	5.31109	4.94093	6.381	4.91411	5.80077	5.77871	5.40333	4.88707	5.12319	4.94574	5.51587	5.26366	5.29305	5.22347	6.2593	6.16151	5.82271	5.10168	5.79049	5.78878	6.12153	5.99051	6.08153	6.09416	8.1762	6.06437	6.13018	5.6457	4.68432	5.4961	6.5096	5.25754	5.12073	5.33961	5.00621	4.83017	4.78181	5.05025	5.39557	5.46165	5.81496	5.47338	5.2862	5.29827
LOXL2	6.61943	6.55337	5.76572	5.51482	5.35268	5.34672	5.24081	5.45832	5.33507	5.33872	6.87283	5.65866	5.30083	6.40265	5.2927	7.82173	6.48819	5.44854	7.14058	7.07968	8.1594	6.69089	5.21375	5.71684	5.76349	6.11541	5.22213	5.95232	6.51691	7.71354	6.42845	6.5676	5.50367	5.27595	4.79064	6.95285	5.13579	6.23293	6.2599	5.20484	5.45043	5.97533	6.36542	6.55405	6.65877	6.0443	5.69743	6.15689	6.88739
MAP1LC3A	7.58193	7.66363	7.63053	7.63389	7.66595	7.67015	7.25226	6.92587	7.46153	6.98121	7.34959	6.965	7.51623	7.81601	7.6151	7.35642	7.50335	7.07458	7.63967	7.66165	7.79332	7.02745	6.0294	5.81863	6.08176	6.24931	5.97323	6.39105	6.59008	6.64599	6.32662	6.53273	6.20322	6.15511	6.15016	6.38531	6.4628	7.68283	7.90644	8.12118	8.43064	8.51629	8.15059	8.09185	8.03923	7.72863	7.53467	7.83793	7.8123
MAPK1	6.79148	6.76889	6.93876	6.55812	7.32114	6.82078	6.79876	6.82664	7.0719	7.00523	7.01801	7.02049	7.11789	6.79618	7.3459	7.12303	6.94975	6.78091	6.64927	6.89844	7.31072	6.94698	6.44413	6.63337	6.72079	6.883	6.45847	6.70066	6.62953	6.57963	6.87857	6.98768	6.70856	6.83082	6.81155	6.75937	6.66382	6.90367	7.00037	6.93947	7.53492	7.42878	7.23809	6.70841	7.25219	6.79968	6.863	7.20175	7.14504
MAPK2	5.56486	6.33089	6.81838	6.51982	6.04784	6.41738	6.46675	7.00472	6.69888	7.20993	6.62216	6.54753	6.6977	7.51413	7.12053	6.75629	7.76675	7.26163	7.15021	6.74112	6.49194	6.64331	7.12267	7.10892	6.44641	5.8425	7.00605	6.51653	6.49954	6.19173	6.02773	6.58292	6.63557	6.75466	6.52756	5.94605	6.40518	6.80196	7.04817	7.4097	7.46274	7.2141	6.81808	6.31501	6.84029	6.50547	7.23186	6.91989	6.67266
MT1E	9.87376	11.425	10.7667	11.5827	11.524	11.2242	10.9605	9.27541	10.662	10.0878	10.5685	10.6314	10.9351	11.4326	11.2298	9.32976	11.067	11.6409	10.2642	10.8426	10.7929	11.0547	11.0051	10.6093	9.8518	9.63127	9.68319	10.4434	10.1155	10.0189	10.2312	11.1669	10.4983	11.1548	10.0777	10.3006	10.3008	10.7468	10.7796	10.9449	11.1384	11.5005	11.5064	9.8542	11.2872	10.236	11.0147	10.7837	10.8346
MT1F	8.88339	11.2004	10.6997	11.758	11.4109	10.8937	10.8411	8.93629	10.2945	9.50553	9.93492	9.86581	10.5601	11.206	11.2787	8.69605	10.812	11.2463	9.79234	10.2546	9.70239	10.5492	10.7352	9.72527	8.78363	8.78675	8.90733	9.33307	9.13253	9.25958	9.21376	10.405	9.62996	10.8947	8.81504	9.5031	9.38498	10.2925	10.3891	11.0425	11.3043	11.6344	11.4754	9.88922	11.1778	10.013	10.5737	10.5962	10.6126
MT1G	6.01241	8.0514	7.60383	9.48486	7.99542	7.58103	7.64442	6.43393	7.38344	6.72256	6.99243	7.03803	7.38786	8.15067	8.13322	6.65169	7.78344	8.51389	7.15863	7.40525	7.1852	8.04213	8.23269	7.55524	7.19303	6.88616	7.19821	7.41876	7.32636	6.84062	7.30444	7.91428	7.43729	8.26218	6.95277	7.11673	7.4021	7.24771	7.3896	7.78435	7.8305	7.94788	7.85431	7.14125	7.88465	7.19017	7.26055	7.49394	7.68189
MT1M	4.87733	9.32362	8.21845	9.86355	9.19145	8.11197	7.96169	5.00913	7.88939	4.87487	5.06082	4.81849	7.54079	8.40141	9.05072	4.79155	7.64659	8.43453	4.92699	6.59645	5.4672	7.48744	8.33541	6.65691	6.14331	6.255	6.3623	6.57711	5.83206	5.40604	5.77756	8.02565	5.90748	8.5806	6.62354	6.91396	7.76352	6.22408	6.21522	6.66356	8.21462	8.23684	8.85436	5.99563	7.93117	5.76169	7.70829	6.45294	6.75592
MT1X	9.03038	11.1796	10.2561	11.3581	11.2833	10.8432	10.5344	8.95321	10.22	9.38516	10.109	10.3568	10.3873	11.4103	11.3777	9.28164	10.8442	11.3803	10.2495	10.5725	10.3525	10.6081	10.7173	10.0956	9.87684	9.07859	9.21999	9.75808	9.53627	9.51032	9.62818	10.6505	10.3465	10.8951	9.16928	9.58187	9.36011	10.2065	10.4734	10.7256	11.187	11.1075	11.268	9.63541	11.031	10.1852	10.766	10.7905	10.5989
MT2A	10.3252	12.1516	11.4296	12.3386	11.9837	11.6313	11.4544	10.7064	11.1065	10.8029	11.3966	11.404	11.5212	12.3041	12.2836	10.5234	12.1545	12.3407	11.5898	12.1802	12.1035	12.0724	11.9709	11.5605	11.2056	10.6012	10.9192	11.3209	11.2681	11.2971	10.9336	11.8859	11.7062	12.3995	10.7882	11.1534	10.8249	11.0708	11.511	11.6441	11.9445	11.5914	12.1173	10.9563	11.9255	11.0137	11.5675	11.5959	11.3937
MT4	5.74808	5.67361	5.70421	5.94726	5.70304	5.69012	5.76093	5.66414	5.66535	5.67182	5.63865	5.68478	5.70805	5.68139	5.6804	5.67757	5.65891	5.63568	5.638	5.62415	5.64234	5.65081	5.24232	4.88985	5.36907	4.86524	5.52869	4.96997	5.19633	5.15232	5.22355	4.75143	4.94356	5.15447	5.15376	4.64175	5.49617	5.79913	5.85941	5.88609	5.86264	5.88159	5.74452	5.52912	5.46004	5.37713	5.60933	5.39438	5.63538
MTF1	6.9811	7.37321	7.34132	7.08426	7.08792	7.25366	7.2821	7.62004	7.43083	7.51758	7.43211	7.67123	7.78116	7.96016	8.27851	7.39204	7.6336	7.9239	7.83193	7.58449	7.41777	7.75997	7.17594	6.9981	6.60513	6.67678	6.87524	7.10361	6.70807	6.5985	6.68837	6.63346	6.8508	7.31276	6.70334	6.48346	6.66019	7.90097	8.22202	8.19269	7.91372	7.49575	7.96807	7.87237	7.79907	7.84762	7.99469	7.81392	7.75171
PDE3B	7.52662	7.91178	7.18926	7.23467	7.08832	7.22194	6.71731	7.78379	6.87857	6.8094	7.69989	7.52882	6.90629	6.66515	6.4412	7.16776	6.98824	6.29505	6.99221	6.99509	7.27877	6.99642	5.99345	6.47088	7.42401	6.9489	6.90708	6.99506	6.72931	7.61654	7.34103	7.62954	7.09801	6.1401	6.59967	7.1366	5.91768	6.88362	7.37101	6.53172	6.77986	6.38054	7.54583	7.523	6.89326	7.36014	6.71791	6.5851	8.09243
PDHA1	9.7453	9.40383	9.41735	9.70358	9.89566	9.85298	9.63244	9.36939	10.0747	9.52422	9.28998	9.34062	9.89825	9.77571	9.75019	9.11231	9.61481	9.50133	9.10234	9.04023	8.84443	9.70437	8.56891	8.64143	8.31321	8.63216	8.00643	9.05791	8.66094	8.38457	8.53021	8.81896	8.7302	9.03742	8.60684	8.58926	8.73618	9.89914	9.75346	10.0061	10.1077	9.87566	9.90159	9.39578	9.88931	9.49527	9.9784	9.71541	9.89881
PDHB	9.50944	9.07728	9.37506	9.46713	9.64407	9.59243	9.36279	9.23008	9.78548	9.44673	9.2985	9.4015	9.42991	9.20823	9.39335	8.94225	9.22026	8.9029	8.80439	8.8626	8.48424	9.1604	8.37244	8.20541	8.02117	8.34531	7.88641	8.94087	8.46936	8.62676	8.70859	8.83748	8.45311	8.54726	8.40321	8.71486	8.65869	9.52878	9.39942	9.46928	9.3235	9.327	9.39108	9.19	9.53245	9.23726	9.66769	9.4431	9.41489
PDK1	7.47936	7.74128	7.43141	8.15271	7.62926	7.01419	7.61431	8.47668	7.31839	8.41123	8.9727	8.11782	8.41888	8.11302	8.16036	8.89061	8.18984	7.76481	8.32849	8.53231	9.51721	9.80212	7.67914	8.05001	7.99795	8.08502	8.39949	6.88687	8.19272	8.33657	9.10922	7.43226	7.70529	7.24835	7.9999	8.34886	7.86548	8.1572	8.70255	7.96405	8.61581	8.36878	8.32696	8.12009	8.76885	8.72898	7.93809	8.92275	8.69088
S100A12	5.17864	5.10352	5.12261	5.12818	5.1201	5.11332	5.18934	8.97379	5.10535	5.45542	7.71127	5.13932	5.14114	6.12047	6.53	8.94372	8.89979	8.93032	7.40284	11.1425	12.3742	10.2389	7.1879	7.70153	7.55779	7.18477	9.24301	4.5297	5.12702	6.60405	7.00549	4.66494	7.47918	6.07079	5.53685	5.60989	8.61045	4.43543	8.72534	5.27834	5.43995	5.53681	4.90932	8.10723	7.44614	6.60714	6.96844	8.12998	5.9984
SCO1	8.75187	8.93856	8.55645	8.73051	9.89352	9.26322	9.44076	10.0512	10.3153	9.18458	9.67284	9.48075	8.86953	8.96693	9.47675	9.02631	9.27903	8.78892	8.85641	9.51861	10.2458	9.70543	6.73119	6.86139	7.30309	7.16595	7.22325	7.30097	7.59629	8.64719	7.79498	7.58408	7.2697	6.94717	7.71911	7.81625	7.21884	9.46955	10.575	9.90685	9.34757	8.76042	10.2168	10.3384	9.99127	10.4835	9.99873	10.3409	10.3705
SCO2	8.79146	8.61557	8.46714	9.18483	9.34115	9.28554	9.13099	9.59779	9.89604	9.13433	8.94171	9.34349	9.50371	9.63943	10.0337	9.25277	9.82173	8.63481	9.59503	9.06374	9.75869	9.78591	8.16448	8.62393	8.9781	8.76274	8.14105	8.42303	7.94119	8.169	7.83356	8.09498	8.70083	8.2904	8.48155	7.95695	9.07546	8.83128	9.76256	9.85443	10.287	9.91818	9.56488	9.06144	9.57437	9.41204	9.6847	9.51968	9.44696
SLC25A3	11.9237	11.8288	11.8789	11.8376	11.955	11.9291	11.8774	11.4757	12.1811	11.6914	11.828	11.5989	11.8635	11.7412	11.8438	11.7349	11.8693	11.7831	11.6434	11.6939	11.5343	11.7669	10.737	10.5011	10.3107	10.5168	10.2782	10.8869	10.799	10.5946	10.8192	10.9221	10.6329	10.9901	11.103	10.7794	10.3881	12.3051	12.2007	12.3321	11.9758	11.7171	12.2526	12.0257	12.2392	12.1275	12.3487	12.185	12.191
SLC31A1	6.60423	6.88821	7.07417	6.83819	6.92898	7.48468	7.10784	7.41345	7.40637	7.56911	7.79321	7.89962	7.61762	7.28624	8.04422	6.79426	7.69989	7.64116	7.61222	7.3333	6.71787	7.1764	6.56787	6.06068	6.36414	6.01904	6.33604	6.25911	6.21741	6.01132	6.36905	6.09555	6.25311	6.60641	6.78009	6.28411	5.59301	7.45682	7.67259	7.64487	6.95129	6.93319	7.78264	7.31521	7.45972	7.57377	7.77587	7.48495	7.8213
SOD1	7.06381	6.2857	6.66117	6.4867	6.80658	6.54438	6.47918	7.18044	7.23359	7.75236	6.94672	6.76695	7.77253	7.05643	7.12193	7.06604	7.23493	7.2517	6.78172	7.11046	6.18855	7.30087	8.18633	7.62528	7.56169	7.63308	7.53088	7.54696	7.65671	7.48063	7.21455	7.5467	7.71021	7.88158	7.31205	7.3821	8.31361	6.98114	6.91549	7.3821	7.1582	7.04054	7.25451	6.76966	6.92361	6.99495	7.34803	6.82771	6.96543
TYR	6.00906	5.88328	6.01278	6.00303	5.93309	5.90887	6.03873	5.92347	5.87121	6.27788	6.46237	5.83543	5.70972	5.89589	6.03965	6.02965	5.78174	5.70294	5.78294	5.79251	6.53004	5.80595	5.34801	5.1427	5.39354	5.29111	5.27534	5.26274	5.21783	5.68067	5.4242	5.30196	5.30771	5.22997	5.3002	5.23581	5.30732	6.10271	6.179	6.07541	5.80786	6.00735	5.93267	6.12048	5.98244	6.26497	5.97024	5.98042	6.27927
ULK1	5.43417	5.7164	5.65016	5.67245	5.62452	5.62927	5.57506	5.79252	5.44332	5.44849	5.38506	5.60481	5.48331	5.62793	5.54375	5.71513	5.61801	5.88403	6.10584	6.12292	6.59197	6.21205	5.45356	5.4527	5.339	5.43918	5.4248	4.96537	5.13497	5.62836	5.36795	5.3531	5.26314	5.13507	5.39207	5.35906	5.00585	5.85312	6.01885	5.90997	6.09235	5.64322	5.85766	5.77565	5.91915	6.05347	5.55308	5.96994	5.752
VEGFA	7.43998	8.03319	7.19607	7.46615	7.37665	7.5343	7.30053	8.12753	6.95152	7.81568	7.41847	7.52366	8.35393	7.99715	7.60385	7.97148	7.90618	7.89554	8.13181	8.33092	7.80813	8.3822	9.16063	9.34896	9.27893	8.73937	9.71552	7.44438	8.24106	8.23343	7.89389	7.55761	7.88236	8.68587	8.68857	7.65865	8.68195	7.49755	7.94456	8.03821	7.91167	7.77354	7.97849	7.72257	7.83373	8.28274	7.73532	7.6528	7.7726
[truncated: 177 more columns]

## Sheet: Sheet2
UBE2D1	7.00566	6.73952	6.89199	7.45416	6.99888	6.60242	7.22359	7.28206	6.79877	6.99122	6.42865	6.57347	7.09575	6.89726	6.80442	6.06384	6.94332	5.90985	6.10413	6.27639	6.54047	6.24474	6.81332	6.99001	6.55642	6.06991	6.94119	6.5767	6.20793	6.30177	6.03211	6.3968	6.0212	6.80568	6.70414	6.19957	5.83304	7.05094	6.84972	6.62765	6.17579	6.04879	6.83207	7.2898	6.57269	6.88922	7.27063	6.64341	6.90785
UBE2D2	8.89016	8.78202	8.7737	8.82901	9.10946	8.96087	8.83346	8.58446	9.05919	8.61843	8.68838	8.44224	8.79005	8.94272	8.95843	8.66172	8.67068	8.54269	8.26302	8.45399	8.58125	8.4873	8.40921	8.38618	8.3306	8.55254	8.2603	8.64515	8.47981	8.52021	8.43853	8.74874	8.4341	8.37504	8.57439	8.50728	8.72931	8.98151	8.63782	8.8723	8.63315	8.32203	8.74788	8.9178	8.82258	8.67145	8.91616	8.78157	8.94636
UBE2D3	8.4429	9.35374	9.20875	9.21153	8.88726	8.98276	8.85189	9.07867	9.01044	8.86691	8.7976	8.74303	9.19147	8.7494	8.79058	8.97454	9.06861	8.87979	8.92773	8.94973	8.96727	9.06589	9.09094	8.94892	9.0022	8.86498	9.10312	8.87382	8.812	8.63312	8.74557	8.73263	8.78551	9.14428	8.9325	8.92039	8.45515	9.13773	9.1051	8.99988	8.76077	8.59906	8.9857	9.25344	9.01877	9.08332	9.12933	9.10579	9.08369
UBE2D4	6.34898	6.70075	6.47378	6.47543	6.56127	7.05359	6.26735	6.55676	6.95125	6.64659	7.06883	6.36427	6.32935	6.64992	6.63976	6.51758	6.53574	6.2653	6.63978	6.62353	6.93659	6.46873	5.86716	5.84361	5.77373	5.72394	5.84132	6.11896	6.14006	5.99903	5.91752	6.05408	6.39419	6.04294	5.83031	5.72938	5.96964	6.5689	6.70252	6.96564	6.87803	6.69125	6.88747	6.48266	6.77868	6.72915	6.51459	6.82333	6.75692
PDE3B	5.10565	5.29079	5.33426	5.29262	5.47004	5.28958	5.23235	5.26657	5.35257	5.76084	5.35258	4.79115	5.34497	5.8098	5.65949	5.21084	5.43067	5.43967	4.98474	5.10461	4.9714	5.36248	5.50151	5.29213	4.99106	4.84132	5.05486	5.45011	4.84811	5.20271	4.81382	5.47927	5.35865	5.34911	5.19262	5.693	5.4918	5.44393	5.27647	5.44452	5.45698	5.41299	5.91646	5.39601	5.94698	5.86776	5.9784	6.19843	5.77305
CD274	5.31853	5.58006	5.58975	5.41939	5.30703	5.29542	5.2732	9.10556	5.40231	7.41509	6.87596	7.09699	6.65943	6.56156	6.83394	7.9712	6.95088	6.51631	7.65206	8.07973	7.76939	8.28116	7.91036	7.69024	7.91926	6.47765	8.19211	6.11969	5.18293	6.06236	6.04896	4.3363	5.81597	7.69327	7.47296	5.94066	5.58018	5.89911	7.34224	6.55393	6.45338	6.79109	5.73684	7.19492	6.07142	6.47672	6.53802	6.52103	6.61428
MAP2K1	8.85111	9.39523	8.73341	8.87448	8.58023	9.17814	9.04367	10.9675	9.6411	10.0161	9.8877	9.23156	9.69604	9.20874	9.28532	9.53741	10.059	9.38622	9.44684	10.2501	9.4374	10.5625	8.10873	8.13112	8.02517	7.82398	8.34863	7.7822	7.63877	7.72576	7.7643	7.48929	7.66528	7.90097	8.11067	7.75183	7.32479	9.95075	10.0759	9.73832	9.19112	8.80165	10.1782	10.3824	9.96154	10.1824	10.0907	9.7665	9.92213
MAP2K2	6.63101	6.91132	6.70675	6.55414	6.76796	6.68479	6.22865	6.45887	6.91649	6.20634	6.16163	6.52063	6.54487	7.07671	7.18333	6.89893	6.98032	6.62707	7.18091	6.97805	7.23085	6.63952	7.6509	7.69131	7.60082	7.41273	7.75128	7.72081	7.50943	7.73731	7.64915	7.49649	8.046	7.88984	7.7583	7.43722	7.45212	6.37695	6.71986	6.67363	6.38343	6.45944	6.55159	6.31318	6.42822	6.41622	6.43269	6.28797	6.49503
SCO1	8.11332	8.11624	8.01594	8.11283	8.47333	8.11563	8.25825	8.27731	8.98158	8.54747	8.38095	8.76513	8.65468	8.80342	8.95963	8.79272	8.75568	8.82335	9.09964	8.50395	8.03927	8.86531	7.23074	7.1604	7.25642	6.74635	6.92881	7.12557	6.91521	7.30751	7.11478	7.17734	7.17443	7.0173	7.13678	6.94507	6.81336	9.12815	8.94022	9.22974	8.40328	8.41526	8.82879	8.90624	8.66601	9.04009	9.02178	8.67123	9.1451
SOD1	11.7249	11.9133	11.6473	11.8258	12.0582	11.6616	11.7466	12.6077	12.2763	12.866	12.6776	12.621	12.8149	13.0132	12.8675	12.4962	12.5431	12.5128	12.6613	12.7012	12.4801	12.4985	11.6385	11.3458	11.2051	11.1147	11.0057	11.4962	11.2657	11.1418	11.4039	11.1065	11.364	11.7785	11.3701	11.2247	10.9342	12.507	12.6385	12.8433	12.6789	12.618	12.5731	12.3566	12.5553	12.4619	12.8783	12.5322	12.6345
SLC31A2	7.23016	7.38307	7.99786	7.66843	7.13724	7.52172	7.4296	8.88618	7.40646	8.3479	8.1622	9.16826	8.55521	8.31073	8.64969	8.86244	8.64561	8.27721	9.04494	9.3196	9.54265	9.21793	6.69695	6.86525	6.58705	6.72642	7.02656	7.11926	6.7411	7.0751	6.54603	6.42511	6.73089	7.33834	6.64455	6.79494	5.70203	8.98817	8.70352	8.52528	8.19334	7.66248	8.63133	9.41478	8.57195	9.12512	9.00097	8.7724	9.06
LOXL2	5.71249	5.75823	5.5673	5.48276	5.13863	5.61664	5.28754	6.34203	5.16587	5.75742	5.82563	5.81198	5.68784	5.72854	5.51621	6.15272	5.75466	5.82829	5.93793	6.36251	6.07152	6.14899	5.25101	5.65101	5.70029	5.90146	6.12738	5.57629	5.88589	6.60046	5.79255	5.49252	5.5441	4.99068	5.52579	6.0686	5.21895	5.53539	5.67187	5.64768	5.54469	5.79793	5.3442	5.52353	5.56196	5.68858	5.46132	5.4202	5.47595
TYR	4.11322	3.6945	3.79807	3.86844	3.83391	3.79746	4.17371	3.66481	3.73817	3.7108	3.68156	3.8615	3.8348	3.73458	3.74177	3.87082	3.70069	3.69257	3.67132	3.71699	3.68913	3.7394	4.19766	4.05792	3.97927	3.87117	3.78327	3.8704	3.52316	3.81986	3.76094	3.62516	3.86832	3.98874	3.81995	3.57031	3.90562	3.67724	3.59974	3.69752	3.75352	3.79055	3.60269	3.64499	3.50214	3.43958	3.80487	3.6362	3.61306
[truncated: 177 more columns]
