# Supplementary material for: Identification of cuproptosis-associated subtypes and signature genes for diagnosis and risk prediction of Ulcerative colitis based on machine learning
Source: Front Immunol. 2023 Apr 5;14:1142215. doi: 10.3389/fimmu.2023.1142215 (PMC10113635; doi:10.3389/fimmu.2023.1142215)
Supplement: Supplementary Table 2 — Expression levels of cuproptosis -associated genes in samples from subtype B of Ulcerative colitis. [file Table_2.xlsx]

## Sheet: Sheet1
ID	ID	GSM948568	GSM948574	GSM948576	GSM948578	GSM948579	GSM948580	GSM948582	GSM948584	GSM2332081	GSM2332089	GSM2332093	GSM2332095	GSM2332125	GSM2332126	GSM2332127	GSM2332129	GSM2332131	GSM2332132	GSM2332136	GSM2332146	GSM2332149	GSM2332151	GSM2332166	GSM2332173	GSM2332176	GSM2332180	GSM2332192	GSM2332197	GSM2429348	GSM2429349	GSM2429350	GSM2429353	GSM2429357	GSM2429390	GSM2429394	GSM2429399	GSM2429400	GSM2429405	GSM2429406	GSM2429409	GSM2429412	GSM2429413	GSM2429414	GSM2429415	GSM2429416	GSM2429419	GSM2429422	GSM2429424
ABCB1	ABCB1	6.59484	7.73485	6.59956	6.82453	6.69103	7.07202	7.60885	6.67537	9.0466	7.06753	7.71111	8.2274	7.90795	6.94401	7.00521	7.72834	6.85263	7.01093	7.03367	6.08191	8.13718	6.89173	5.94915	7.12367	6.30255	6.48063	6.8653	6.63894	7.93333	6.88986	6.95611	6.79094	6.98692	7.76175	8.20431	5.83578	7.1072	7.58131	6.83872	6.62358	7.74883	7.9739	7.04543	8.39314	6.7414	6.91592	8.12867	7.42382
ABCB6	ABCB6	6.47339	6.15595	6.46984	6.39997	6.44838	6.48686	6.29871	6.31769	6.32625	6.07304	6.12929	6.23924	6.45659	6.73715	6.30395	6.39517	6.56583	6.48539	6.34492	6.65048	6.30515	6.76911	7.0511	6.66859	7.12781	6.45966	6.76858	6.82119	6.4407	6.73851	6.27867	6.55665	6.32215	6.37133	6.27577	7.06759	6.66156	6.45016	6.50381	6.43999	6.47523	6.44655	6.47635	6.64071	6.30741	6.46018	7.14225	6.47737
ACLY	ACLY	8.54006	8.29242	8.13472	8.17031	8.4387	8.26901	8.12564	8.13876	8.04084	8.42875	8.33238	8.45826	8.29852	8.38133	8.16958	8.3406	8.25894	8.30411	8.31349	8.34212	8.32215	8.44131	8.29395	8.41614	8.51442	8.31366	8.22785	8.37864	8.31542	8.40883	8.16998	8.27077	8.33231	8.36115	8.34034	8.30853	8.44636	8.39151	8.52782	8.00403	7.91674	8.26158	8.19527	8.18424	8.29606	7.81457	8.32096	8.55094
AOC3	AOC3	7.88663	5.96186	6.20765	6.66626	6.68142	5.51501	5.85113	6.4909	6.69093	7.39056	6.69211	6.81847	6.54669	6.92242	6.81403	7.33339	6.03542	7.34455	7.26291	7.39993	6.95608	6.97366	7.19884	8.23727	7.70261	5.46334	6.17629	6.75163	6.47048	6.88786	6.76745	5.90253	7.26609	7.33326	6.91413	7.18379	8.33734	7.30409	7.55643	6.18432	7.51311	7.78014	5.54322	6.44225	8.01395	7.68287	8.20926	5.97914
AQP1	AQP1	9.09586	7.93854	8.66155	7.87365	8.72441	8.63928	8.91044	8.28855	6.2104	8.25307	7.84327	7.40842	9.11298	8.7077	8.7692	9.11906	8.60631	8.936	8.47535	9.12321	9.20668	9.03278	8.77514	9.1748	9.06327	8.6954	8.44729	8.439	8.96512	8.48485	8.55773	8.3647	8.20951	8.92412	9.02795	8.51657	8.99018	8.09149	8.2552	9.09389	8.96496	8.8893	8.47704	8.36033	8.95038	9.47034	8.07937	8.34128
ARF1	ARF1	7.80661	7.32091	7.40424	6.91982	7.01071	7.10659	7.25899	6.85482	7.59425	7.31954	7.44576	7.28021	7.42879	7.46052	7.2535	7.52856	7.37543	7.62602	7.77314	7.66135	7.61095	7.69711	7.10679	7.03407	7.1978	6.72605	7.67325	7.82708	7.4446	7.477	7.26565	7.39013	7.79614	7.54768	7.63178	7.11711	7.04286	7.54261	7.69891	7.42722	7.7033	7.78504	7.8527	7.6554	7.69256	7.55525	7.00322	6.6875
ATOX1	ATOX1	10.1398	9.87756	10.0237	10.2894	10.5099	10.4213	10.0332	10.7703	8.70291	9.06207	8.97161	8.93077	10.7356	10.5992	11.0123	10.8164	10.8227	10.5361	10.5637	10.8361	10.2205	10.5376	11.0086	10.4151	10.7464	10.4566	10.6265	10.4782	10.6173	10.4522	10.9524	10.7228	10.4091	10.6687	9.94703	10.9016	10.1827	10.4478	10.2514	10.5035	10.7468	10.0329	10.2522	9.87214	10.082	10.7428	10.5801	9.73909
ATP7A	ATP7A	6.40065	6.55327	6.44692	6.55411	6.76889	6.78092	6.65105	6.00421	5.55418	5.76254	5.75485	5.55188	6.73953	6.46551	6.58176	6.59819	6.62634	6.79208	6.54463	6.04663	6.27841	6.44678	6.45084	6.45834	6.88391	6.64908	6.26555	6.47005	6.711	6.38462	6.52308	6.57618	6.47886	6.50343	6.12253	6.32792	6.33686	6.78582	6.36947	6.1593	6.03034	6.38426	6.30806	6.38637	6.5213	6.42507	6.35296	6.58328
ATP7B	ATP7B	6.77278	6.25826	6.68347	6.75191	6.33319	7.3399	7.02189	6.62116	5.09995	5.33039	4.42215	5.2975	6.72303	6.83592	6.50679	7.13216	7.45092	6.86816	7.22813	6.99245	7.78426	6.64154	6.09224	7.18477	6.99161	6.6821	6.70322	6.75041	6.463	6.58904	6.22157	7.27566	7.02693	6.89396	7.622	5.73294	6.9527	6.11	7.06215	6.50375	6.17176	6.67872	7.03847	6.25012	6.77565	6.40892	5.80117	6.94091
BACE1	BACE1	6.15776	6.03935	6.01923	5.97616	6.81235	6.2826	5.75682	6.1728	5.51591	6.24674	6.16109	6.07809	5.94478	6.16402	6.17783	6.07021	6.0226	6.21133	6.24428	6.23626	6.03826	6.22327	6.42237	6.02084	6.6425	5.98161	6.31811	6.22868	5.89674	6.1433	6.15883	5.98425	6.23355	6.03263	5.9967	6.42866	5.9771	6.06034	6.33629	5.84069	5.70057	6.19776	5.92189	6.08152	6.04152	5.88685	6.30832	5.94652
BCL2	BCL2	6.0247	5.69297	6.20325	6.0203	5.78594	6.05508	6.13185	5.9137	5.5126	6.07006	6.31154	6.11626	5.8231	5.74844	5.55409	5.79803	5.66898	5.84805	5.60096	5.81303	5.88004	5.90295	5.89114	5.91376	5.97559	6.0609	5.94286	5.89343	5.83528	5.75641	5.55111	5.67247	5.60062	5.80803	5.89466	5.90639	5.93028	5.82472	5.77709	5.93092	5.90703	6.0948	5.79805	5.8123	5.95684	5.9458	5.89802	6.0563
CA3	CA3	3.67227	3.69248	3.65542	3.63216	3.671	3.70512	3.6835	3.72374	3.6997	2.75601	3.10962	3.49609	3.52991	3.80034	3.93823	3.67373	4.05891	4.2496	3.92962	3.645	4.19963	3.8424	3.88679	4.32203	4.28177	4.0485	4.04385	3.80989	3.38973	3.72573	3.89704	4.04698	3.88636	3.54547	4.19887	3.81019	4.35095	3.93426	3.59784	4.12107	3.74158	3.63268	3.92817	3.756	3.79597	3.85732	3.87046	3.7668
CBS	CBS	4.62542	5.9297	5.49137	5.8222	4.95183	5.67709	5.99929	6.07284	5.13602	4.8706	4.86728	5.23079	4.80063	5.07215	4.68718	5.22125	4.77615	5.51266	5.04124	4.74682	5.35548	5.32988	4.99488	5.23905	5.74244	5.33196	4.87646	4.63822	4.82557	5.12107	4.70209	4.79893	5.08743	5.28846	5.43455	5.0421	5.30783	4.48407	4.79652	5.63057	4.89716	5.17668	5.08837	5.11863	4.62181	4.5533	5.54435	5.14158
CCL5	CCL5	8.70662	8.07895	8.57907	9.17163	7.95508	7.85894	8.04343	9.66806	7.09272	7.99588	8.32667	7.8908	8.75955	7.20244	7.86129	8.31049	8.07269	8.62031	7.98739	8.30107	7.68504	8.13025	8.61597	8.09115	8.704	8.32421	8.3349	8.02738	8.75092	7.02153	7.75328	7.98807	7.89334	8.23721	7.54256	8.57649	7.99361	7.78934	7.85227	8.30193	9.38229	8.80225	8.27149	8.32891	9.59372	8.83555	8.55416	7.00028
CCS	CCS	7.44749	7.61659	7.99285	7.9155	7.41914	8.03894	7.18217	8.37013	7.22598	6.91594	6.75631	6.82301	7.97511	7.54809	7.70379	7.82242	7.6935	7.71773	7.65851	7.97074	7.62043	7.91753	8.2089	7.92728	8.15487	7.32724	7.78716	7.82233	7.93924	7.45356	7.63065	7.61894	7.57915	7.75594	7.52621	8.1955	7.87521	7.79179	7.34756	7.91645	8.05002	8.03893	7.76941	7.76941	7.56942	7.80702	8.21043	6.87784
CD274	CD274	3.99509	4.04419	3.98798	3.99712	4.21772	4.00103	3.99628	4.0354	3.684	3.68944	3.56187	3.80365	4.27509	4.13312	4.18141	4.08003	3.99041	4.38543	4.08631	4.08127	4.03858	3.86751	4.20926	4.05972	4.34906	4.28022	4.12462	3.97383	4.22495	4.06788	4.12131	3.91	4.01609	4.00981	3.96397	4.15278	3.98736	4.07323	3.76936	3.99669	3.59912	3.90808	3.82543	3.81594	4.12793	4.12284	3.89873	4.20319
CDKN2A	CDKN2A	4.58169	5.07408	4.74457	4.95752	5.24867	5.07641	4.77345	5.05952	5.1949	4.53984	4.2069	4.62804	5.03655	5.3314	4.96944	5.43486	5.65631	4.84989	5.28246	4.87568	5.09367	5.23352	5.37215	5.06272	5.0683	5.54286	5.14845	4.97664	4.96347	5.26271	4.89536	5.59246	5.21304	5.37075	5.02449	5.30712	4.99307	4.88144	5.31162	4.95506	5.35711	4.77029	5.31516	4.82343	5.4108	4.72886	5.0148	5.38936
COX11	COX11	7.36385	7.59163	7.48845	7.78076	7.11826	7.36734	7.95296	6.95518	7.12539	7.1442	7.45276	7.28044	7.80797	7.7372	8.07286	7.75452	7.47991	7.42796	7.75849	7.89202	8.07214	7.02634	7.7085	8.17879	7.80686	7.87482	7.4634	7.71372	7.74987	7.66717	8.05943	7.36649	7.69204	7.67731	8.0485	7.62353	8.17314	7.67641	7.9903	8.00479	7.64408	7.32859	7.13617	7.39471	7.33215	7.84114	7.11471	7.76492
COX17	COX17	6.86774	6.46747	6.92785	6.49254	6.32448	6.40836	6.51688	6.28135	5.68091	6.50501	6.50153	6.23772	6.52664	6.44872	6.28018	6.64333	6.58016	7.30131	6.41184	6.79911	6.97825	7.1293	6.62168	6.94817	7.24923	6.64513	6.4453	6.46315	6.43907	6.35077	6.15975	6.49973	6.30897	6.56425	6.94383	6.53972	6.90975	6.95737	6.45714	6.55801	6.55755	6.42709	6.45642	7.07384	7.23067	6.42709	7.23874	6.79252
COX5A	COX5A	9.7229	10.1902	10.1959	10.0762	9.73067	10.3794	10.3245	10.1558	9.53878	9.51103	9.54572	9.73738	10.4205	10.0574	10.4328	10.2567	10.0408	10.1198	10.1701	10.4635	10.428	10.0052	10.4155	10.33	10.332	10.1654	10.0274	10.2214	10.4455	9.99169	10.4608	9.97099	10.1325	10.1988	10.4129	10.3972	10.2904	10.0521	10.0616	10.6049	10.5081	9.98904	9.98174	10.0717	9.92751	10.601	10.1496	10.1527
CP	CP	6.63069	7.07015	7.06773	7.02291	6.54727	7.09113	7.06912	7.14306	7.42634	6.90768	6.97873	7.22546	7.08265	6.94274	7.19489	7.24631	6.78507	7.30281	6.90549	6.63571	6.81163	6.40732	6.57911	6.84475	6.86267	7.11601	6.72671	6.60049	7.15799	7.00907	7.27747	6.84123	6.96941	7.33472	6.87203	6.62452	6.90729	7.10259	6.97674	6.85529	6.95914	6.62639	6.59974	6.72918	6.27666	6.80845	6.84188	7.22258
CYP2D6	CYP2D6	5.95822	5.31529	5.28552	5.29355	5.29626	5.3057	5.30293	5.3211	5.67786	5.4576	5.30157	5.10822	5.45232	5.25285	5.1526	5.266	5.16545	5.55315	5.30131	5.42016	5.49184	5.4979	5.56897	5.54985	5.63171	5.50983	5.60393	5.29424	5.46889	5.25145	5.14217	5.15617	5.30428	5.26577	5.51196	5.59603	5.57519	5.50339	5.52636	5.50692	5.70942	5.66973	5.69288	5.78689	5.33797	5.44356	5.71112	5.43899
DAPK2	DAPK2	6.9239	7.16877	7.56046	7.81201	6.75442	7.63874	7.8245	8.11881	7.86731	6.46864	6.77071	6.76592	7.43945	7.94378	7.478	7.69249	8.05313	8.15858	7.932	7.20706	7.96008	8.07498	7.90558	7.85499	8.41341	7.40515	7.93496	7.79176	7.3799	7.97431	7.42534	8.10319	7.96043	7.66201	7.9774	7.91317	7.85353	7.53234	7.4251	7.19891	7.41096	7.84562	7.95196	8.08722	7.4383	7.55076	8.58822	6.90896
DBT	DBT	5.21575	5.08072	5.54033	5.5738	5.06049	5.35981	5.41228	5.21847	5.15246	5.66401	5.63792	5.51437	5.17227	5.20563	5.08545	5.34157	5.23209	5.33956	5.19082	5.31129	5.56474	5.41371	4.90821	5.15949	5.3557	5.10523	5.30262	5.19359	5.15148	5.18949	5.05257	5.21963	5.17262	5.37862	5.63287	4.88489	5.17117	5.28546	5.31777	5.10813	5.09894	5.35595	5.2888	5.38336	5.47082	5.3989	5.12452	5.1502
DLAT	DLAT	8.057	8.3677	8.04743	8.43116	7.97663	8.03458	8.33218	8.18305	7.43605	7.47079	7.37303	7.7168	8.42901	8.22498	8.70036	8.15152	8.15028	8.08167	8.20287	8.73586	8.47618	7.67899	8.59152	8.62793	8.373	7.997	8.02612	8.29707	8.40517	8.1625	8.72789	8.07367	8.13621	8.0535	8.43963	8.57681	8.62011	8.23398	8.49383	8.32314	8.14593	7.63913	7.75746	7.92445	7.72369	8.32454	7.86975	7.94448
DLD	DLD	9.37031	9.60211	9.46153	9.57617	8.77043	9.44402	9.43636	9.12668	7.35188	7.90591	7.84937	8.02992	10.108	9.52824	9.99937	9.75883	9.70905	9.97386	9.76257	9.98632	9.80508	9.28494	9.7593	9.83446	9.69264	9.65914	9.71436	9.71619	10.1949	9.38799	10.0437	9.63965	9.71415	9.57827	9.64265	9.57892	9.68354	9.81004	9.61206	9.5462	9.72685	9.35732	9.31123	9.41134	9.41933	9.7372	9.01087	9.63744
DLST	DLST	10.1504	10.026	9.614	9.92891	9.20687	9.39957	8.97669	9.63693	7.34046	6.57552	6.78525	7.12836	10.2775	9.9609	10.0434	10.0714	10.0529	10.2214	10.1053	10.3889	10.311	10.5459	10.3435	10.5724	10.5281	9.76133	10.311	10.2565	10.2976	9.79074	9.92276	9.938	10.022	9.58431	9.96788	10.02	10.3864	10.1223	9.61386	9.89367	10.0424	10.0438	9.79016	10.2929	9.79224	10.1271	10.4212	9.39213
FASN	FASN	5.98162	5.89504	5.42865	5.56781	5.75048	5.7896	5.52326	5.73593	6.33213	6.12854	6.07571	6.25405	5.51984	5.37833	5.29788	5.62393	5.33561	5.57499	5.42514	5.53949	5.68184	5.91306	5.88581	5.75765	5.62146	5.99841	5.98782	5.95013	5.57409	5.40268	5.30522	5.35093	5.45938	5.70068	5.77083	6.0179	5.86265	5.74892	5.73294	5.76496	5.89888	6.01502	5.60558	6.09357	5.55038	5.93895	5.82597	6.24571
FDX1	FDX1	8.07539	8.73607	8.05893	8.76	7.83216	8.08657	8.76993	8.55433	8.32333	8.21032	7.97105	8.43719	8.65052	8.18171	8.6666	8.45072	8.31836	8.11452	8.45311	8.65171	8.62856	7.51357	8.13072	8.60639	8.0963	8.46508	8.15693	8.44689	8.6472	8.11604	8.66542	8.27086	8.42353	8.4177	8.61919	8.05513	8.59407	8.10732	8.40673	8.64542	8.83609	7.95888	7.69882	8.04427	8.00218	8.59077	7.89399	8.55934
GCSH	GCSH	7.94495	7.85198	7.86911	8.0987	7.52821	7.69426	7.93276	7.96428	7.38211	7.95996	7.88563	8.26727	8.34086	8.02518	8.7446	8.27136	8.06811	7.74687	8.22843	8.59494	7.99953	7.77891	8.40539	8.20412	8.04715	8.52839	7.85953	8.11876	8.30193	7.95076	8.75107	7.99852	8.17687	8.221	7.91861	8.3701	8.1462	8.02522	8.10253	8.35144	8.5122	7.77447	7.58017	7.68724	7.61837	8.09133	7.715	8.65664
GLS	GLS	6.54768	7.0378	6.62146	6.75655	6.33257	6.40008	6.80446	6.54933	6.8453	6.3194	6.59851	7.11681	5.95678	6.62678	6.1853	6.49099	6.61279	6.15112	6.48028	5.84308	6.15009	6.01337	6.00787	6.06413	6.23748	6.36715	6.41955	6.35316	5.94891	6.68385	6.19959	6.66851	6.52315	6.55409	6.18015	6.02414	6.08586	6.35433	6.71866	5.89638	5.88814	6.46917	6.64194	6.26302	6.1551	5.90577	6.57732	6.72612
LDHB	LDHB	11.4979	11.053	11.206	11.2773	11.3317	11.1408	11.1579	11.3891	8.88566	10.5585	10.5828	10.5094	11.9509	12.1078	12.0479	11.8418	11.8729	11.9919	11.8218	12.1779	11.7306	11.825	12.3353	12.047	12.0317	11.6003	12.0444	12.1448	11.8003	12.0068	11.928	11.6976	11.6303	11.5757	11.4293	12.2254	11.8459	11.8023	12.0249	11.7936	11.9674	11.6135	11.4428	11.6581	11.5843	11.8455	11.6581	11.2422
LDHD	LDHD	6.95976	7.44128	7.25887	7.69243	6.95214	8.22649	7.67357	7.89019	8.07389	7.3843	6.99827	6.77841	7.85624	6.92669	7.47096	7.26837	6.35656	7.99551	6.97623	6.82676	7.94588	6.77684	7.5457	7.51833	7.55306	7.39774	7.7598	7.80632	7.99098	6.93473	7.55319	6.28689	6.99102	7.31895	8.08881	7.63408	7.60298	7.69476	7.44955	7.37385	7.43529	7.37085	6.93263	7.75427	7.33879	7.57607	7.24368	7.16605
LIAS	LIAS	6.04426	6.63666	7.15702	6.75819	6.36671	7.0728	7.22834	6.84517	5.68558	7.0367	7.02477	6.95041	6.30141	6.30795	7.08214	6.79735	6.46071	6.71459	6.56629	7.12144	7.65046	6.60601	6.77402	6.76095	6.41975	6.07263	6.6506	6.48819	6.24024	6.24735	7.09002	6.41362	6.52854	6.79846	7.72703	6.77306	6.75884	6.41601	6.91834	7.58887	6.91868	6.33158	6.33271	6.71922	6.98528	7.38071	6.16508	5.50561
LIPT1	LIPT1	6.61078	6.93405	7.44051	7.14775	6.88853	7.18103	7.45213	7.52761	5.63371	6.46845	6.59053	6.31122	7.19198	6.90397	7.18567	7.02533	7.07493	7.2133	7.15748	7.31855	7.14467	7.10248	7.50534	7.53225	7.48585	7.33804	7.13515	6.93664	7.07394	6.73375	7.06648	6.93568	7.03318	6.85376	6.99473	7.42075	7.45253	7.05623	6.71421	7.14617	7.40691	7.00835	6.76036	7.40551	7.2573	7.44734	7.13309	7.04694
LOX	LOX	5.18501	4.86366	4.87305	5.04592	6.47198	4.93212	4.85385	5.05706	4.52711	5.52556	5.32577	5.33224	5.00262	5.14019	5.09564	4.92567	5.11887	4.75999	4.92253	5.01732	4.44164	4.69191	5.25893	4.86247	4.89253	5.0072	5.30132	4.97501	5.02975	5.21511	5.15509	5.18639	4.92184	4.97896	4.32679	5.42799	4.8938	5.02568	4.99352	4.6896	4.76294	5.19684	5.33145	4.78384	4.66915	4.71018	4.55814	4.57822
LOXL2	LOXL2	5.35163	5.34314	4.6839	5.325	7.53992	5.13082	4.8504	5.51859	4.87051	5.91728	5.60212	5.56365	5.23585	5.53606	5.33208	5.33107	5.45144	5.61493	5.05226	5.43851	4.79092	5.96715	5.63603	5.29401	6.12004	5.23494	5.4168	6.39642	5.191	5.52987	5.29962	5.43435	4.98378	5.2896	4.6799	5.63382	5.24776	4.85464	5.07918	4.62314	5.2554	5.70894	4.04092	4.85316	5.44176	5.62368	6.29606	4.5845
MAP1LC3A	MAP1LC3A	7.81083	7.74309	8.41177	8.27246	7.56732	8.17432	7.99183	8.33268	6.48315	6.57025	6.60285	6.19383	8.48349	7.99413	8.19333	8.36405	7.96407	8.6411	8.0727	8.27505	8.27368	8.60142	8.13535	8.4867	8.48621	7.52202	7.76172	8.00197	8.50596	7.86837	8.12791	7.82921	7.97074	8.26917	8.15142	7.97119	8.42896	8.43105	8.18477	8.34035	8.65113	8.22272	7.54703	8.28812	8.21949	8.23461	8.48886	7.21195
MAPK1	MAPK1	6.69579	7.01149	7.68091	7.20451	6.93876	7.40894	7.24372	7.0358	6.78617	6.87273	6.74289	7.08853	7.30999	6.8551	7.03406	7.20722	6.88893	7.48498	7.00767	7.23809	6.88897	7.41782	7.17376	7.15522	7.31437	7.18472	6.85008	7.06593	7.32318	6.82813	7.02289	6.86495	6.99418	7.21216	6.86581	7.17574	7.15557	7.14036	7.08422	7.28415	7.3704	6.72287	6.72237	7.08854	6.78498	7.19775	7.4324	7.01461
MAPK2	MAPK2	7.53515	6.93345	7.53734	7.12641	6.94575	7.62863	7.12661	6.9501	7.23876	6.91256	6.44864	6.82753	7.16359	6.82805	6.78982	7.69796	7.29405	7.67725	6.68099	7.29845	7.57621	7.58937	7.16915	7.15207	7.29806	7.00346	7.38817	7.44227	7.17486	6.79929	6.7565	7.32088	6.63469	7.76164	7.62537	7.16975	7.15063	7.18908	6.79927	7.20533	7.46895	7.4579	7.50778	7.28528	7.50404	7.18394	7.37134	6.37907
MT1E	MT1E	11.114	11.2891	11.6839	11.1497	11.3946	12.0954	12.1654	12.263	11.8668	11.6208	11.3954	11.7251	12.347	11.0131	12.42	12.3023	12.0448	12.2479	12.1162	11.8669	12.0082	11.4898	11.6339	12.4054	11.4053	12.2161	11.8721	10.9478	12.3777	10.89	12.459	12.0407	12.1202	12.3187	11.9906	11.5733	12.4337	11.8619	11.7681	12.552	12.428	11.8075	11.8864	11.9331	11.5571	12.4324	11.3589	10.5988
MT1F	MT1F	10.8172	11.0081	11.881	10.7786	11.1038	12.2136	12.3845	12.6023	11.4772	11.578	11.1903	11.5411	12.8256	11.0788	12.7379	12.8396	12.5231	12.7824	12.491	12.1255	12.1432	11.5202	11.574	12.5253	11.1837	12.3243	11.8355	10.8999	12.9006	10.9036	12.8004	12.5548	12.5181	12.8964	12.1002	11.4495	12.5371	12.0575	12.043	12.9301	12.7771	12.0948	12.1348	12.1115	11.6233	12.8785	11.2553	9.97073
MT1G	MT1G	7.43447	7.77115	8.36587	7.80743	7.833	8.90388	8.5384	9.07398	8.70921	8.72144	8.27507	8.80475	8.7039	7.8289	9.54492	9.17054	8.85204	9.18663	8.44976	8.27127	8.9522	7.98053	8.13978	8.81587	7.86268	8.56173	8.11776	7.63503	8.71634	7.78025	9.61609	8.87483	8.44446	9.2154	8.98182	8.11267	8.83596	8.27413	8.71381	9.62231	9.04785	8.29119	8.83697	8.4378	7.91256	9.86591	8.15862	7.26219
MT1M	MT1M	8.67549	7.91279	8.75283	7.23027	8.40141	9.83527	10.6214	10.5307	9.95332	9.29147	9.01868	9.19772	11.6076	8.55148	11.0064	11.0667	10.2912	11.2072	10.6387	10.2879	10.989	8.87319	8.99862	10.6795	8.49329	10.2056	9.87	7.74067	11.6612	8.41152	11.022	10.2615	10.6309	11.0881	11.0055	8.88908	10.6764	10.0251	9.29728	11.8953	11.6935	9.71501	10.0496	9.71321	8.66596	11.8297	8.45726	6.40906
MT1X	MT1X	10.5658	10.6139	11.6463	10.957	11.0029	11.7657	11.8468	12.151	11.3108	11.2357	10.9508	11.3845	12.6401	10.4606	12.4911	12.3741	12.1318	12.3256	12.2223	11.9065	11.6512	11.2354	11.0881	12.1164	10.9359	12.2091	11.5266	10.6691	12.713	10.2832	12.5469	12.1464	12.2473	12.4068	11.6009	10.9731	12.1195	11.7032	11.4816	12.6329	12.5919	11.8865	11.7275	11.9287	11.3721	12.6366	11.0542	9.81186
MT2A	MT2A	11.721	11.6149	12.4096	11.7566	12.1607	12.5383	12.5366	12.9056	12.8126	12.2546	12.0429	12.3008	12.723	11.4195	13.025	12.8259	12.6704	12.7679	12.5969	12.2155	12.2769	11.8336	12.0251	12.8984	11.9392	13.1241	12.468	11.5293	12.7719	11.3103	13.1105	12.7128	12.6305	12.8795	12.2639	11.9816	12.9608	12.4293	12.1292	12.9516	12.8924	12.2572	12.3589	12.5377	11.8002	12.9005	11.7913	11.475
MT4	MT4	5.66277	5.68962	5.66965	5.66359	5.65475	5.67695	5.67034	5.67907	5.2726	5.47641	5.03492	5.41713	5.95363	5.53837	5.63008	5.69682	5.72763	5.84153	5.72638	6.1314	6.18709	6.2267	5.84782	5.82222	5.80291	6.2365	5.99486	5.91474	5.88673	5.40959	5.51497	5.62705	5.62561	5.57903	6.14234	5.75252	5.7231	5.41482	5.73766	6.17537	6.30675	6.0382	5.73828	6.01797	6.06658	6.05936	5.6072	5.95615
MTF1	MTF1	7.67576	7.50173	7.76936	7.59448	7.73766	7.76624	7.64267	8.03793	7.37977	6.90668	6.75522	7.02068	7.92126	7.83745	7.81087	8.12604	8.09347	7.88985	7.98653	7.71532	8.09317	8.04269	7.59447	7.59588	7.7185	7.77145	8.07376	7.88545	7.85043	7.7511	7.7196	8.0545	7.92777	8.06559	8.02663	7.43566	7.43732	7.80561	7.56811	7.24936	7.65548	8.06827	8.20561	8.19902	8.01015	7.5348	7.45275	7.48302
PDE3B	PDE3B	7.17996	6.66701	5.54718	7.06927	7.10904	5.91456	6.18298	6.83021	5.80836	6.91989	6.66432	6.643	6.65037	6.56786	6.41178	6.58987	7.60015	6.29436	6.61558	6.80959	6.2207	6.40089	6.59285	6.53185	6.77458	7.13867	7.15132	6.4899	6.58441	6.48977	6.31075	7.67383	6.54451	6.51163	6.08818	6.51505	6.44508	6.36876	6.38263	6.30098	6.68269	6.63166	7.85343	6.35093	6.84486	6.57235	6.44832	6.53306
PDHA1	PDHA1	9.91343	10.2235	10.2948	10.1678	9.46779	10.1815	10.1361	10.2605	8.96183	9.30088	8.95146	9.21794	10.2992	9.94248	10.2644	10.0824	10.0258	10.3913	10.1869	10.3667	10.3996	10.2295	10.3334	10.5817	10.4767	9.59014	10.0771	10.0305	10.3045	9.8451	10.2598	9.95246	10.16	9.96286	10.3715	10.2861	10.606	10.4305	10.1967	10.0199	10.1319	10.2334	9.57758	10.3853	9.84288	10.1787	10.5926	9.70759
PDHB	PDHB	9.6281	9.62751	9.57559	9.46486	9.58346	9.51823	9.5876	9.47143	8.42265	8.90047	8.84115	9.10605	9.81105	9.33889	9.96227	9.55086	9.30752	9.49529	9.38667	10.0253	9.81783	9.46976	10.0567	9.89012	9.68346	9.57358	9.45425	9.81165	9.85121	9.1959	10.0611	9.15236	9.26222	9.41365	9.78418	10.1157	9.88451	9.79786	9.41629	10.1285	9.95923	9.21403	9.04654	9.42625	9.06609	10.072	9.57586	9.6098
PDK1	PDK1	7.70928	7.8584	7.88999	8.1016	8.66081	7.70142	7.88082	7.87542	6.58474	7.10965	7.53896	7.38263	7.53064	8.27723	7.49758	7.40279	8.24684	7.63167	7.7527	7.23079	7.29538	7.01963	8.82672	7.65124	8.55803	8.13653	7.83368	7.88503	7.48576	8.30054	7.44969	8.26737	7.72811	7.34663	7.22941	8.90059	7.61777	7.24703	7.35032	7.09192	7.40776	7.38291	8.06071	7.30063	7.29033	7.6107	7.74487	7.43006
S100A12	S100A12	5.0992	5.11758	5.10088	5.10306	9.64096	5.10743	5.10485	5.1122	4.77226	4.10512	3.96118	4.04575	4.15117	5.50879	6.76631	4.34296	5.60741	4.39266	4.10831	4.24082	4.11827	4.09083	6.45901	4.26816	5.43565	5.65477	4.91215	5.16213	4.22152	5.64465	6.96285	5.74803	4.17659	4.4226	4.18706	6.64075	4.34419	4.36046	3.99944	4.49701	4.05635	4.33856	4.87841	3.70198	3.93372	3.76605	4.55689	4.39414
SCO1	SCO1	8.46435	10.1329	10.1799	10.1607	10.0009	9.44704	10.1033	9.48845	6.44317	7.20265	7.31343	8.231	9.89082	10.2296	10.3541	9.99797	9.9811	10.0237	9.71986	9.80191	10.142	9.13634	9.7769	9.79835	10.005	9.94312	9.89311	9.89854	9.64973	10.1033	10.2698	9.77057	9.42086	9.66999	9.86277	9.37407	9.40278	9.48402	9.37169	10.0278	8.79153	9.54223	8.91509	9.03764	8.60283	9.01234	9.06124	9.7105
SCO2	SCO2	9.20611	9.65084	9.69349	9.32023	8.91551	9.93806	9.84471	9.79849	8.16744	7.92177	7.88781	8.07939	9.88073	9.589	10.3411	9.99411	9.75568	9.68557	9.36598	9.68827	9.57184	9.38444	9.71936	9.93995	10.0534	9.70116	9.40177	9.80436	9.87474	9.51339	10.445	9.71985	9.23713	9.97386	9.45081	9.63354	9.90677	9.73256	9.47724	9.50258	9.4548	9.00337	9.26776	9.22903	8.76541	9.39213	9.72264	9.61035
SLC25A3	SLC25A3	12.2125	12.2007	12.2759	12.0194	11.873	12.0819	12.1955	11.9998	11.3262	10.8863	10.8813	11.165	12.3383	12.3347	12.3349	12.3329	12.2019	12.2511	12.3636	12.388	12.286	12.2115	12.3214	12.279	12.3091	12.3961	12.3799	12.3453	12.3909	12.3849	12.3852	12.1612	12.4336	12.1801	12.1011	12.1606	12.0893	12.2161	12.2747	12.2127	12.3174	12.0197	11.9811	11.9619	12.0291	12.1512	11.7603	12.3831
SLC31A1	SLC31A1	7.29115	7.13325	6.67356	7.17434	7.48455	7.18909	6.95858	7.18741	6.95663	6.31756	6.45273	6.43767	7.68708	7.69093	8.03544	7.8384	7.83556	7.38019	7.86478	7.63562	7.91891	7.17155	7.91246	7.8071	7.79143	7.83103	7.7455	7.8334	7.58092	7.58547	7.99328	7.75667	7.79127	7.73644	7.83174	7.82411	7.6994	7.54675	7.53709	6.91134	7.15911	7.1095	7.45992	7.3481	7.07432	7.53698	6.93791	7.63697
SOD1	SOD1	7.39479	8.18452	7.46832	7.71091	7.04106	7.38021	7.77585	7.68538	8.06645	7.6917	7.82539	7.9828	7.40123	7.01811	7.28558	7.21011	7.53284	7.84054	7.38365	7.73229	7.64844	7.15288	7.42402	7.60889	7.94838	6.66389	7.3622	7.12341	7.45705	7.07491	7.3417	7.58833	7.43952	7.27552	7.71273	7.48889	7.67329	7.29264	7.45502	7.64013	8.03537	7.4841	7.56114	7.43522	7.39036	7.30208	7.62807	6.39172
TYR	TYR	5.67414	5.89889	6.01088	5.98275	5.95262	5.86596	5.87531	5.9182	5.40305	5.225	5.25724	5.28388	5.9897	5.90901	5.70459	6.02902	5.85694	5.92172	5.74668	6.11799	5.88095	5.87332	6.04846	6.07556	5.88924	6.23405	6.18066	6.10824	5.86197	5.77042	5.53848	5.71134	5.58623	5.89548	5.72748	5.91755	5.94829	5.55421	5.76732	6.32792	5.95615	5.92482	5.58634	5.81071	5.99832	5.90703	5.65026	6.59133
ULK1	ULK1	5.61397	5.3986	5.72427	5.70886	6.63669	5.62602	5.59121	5.62586	5.33371	5.16675	5.24299	5.05022	5.23856	5.89938	5.0944	6.11628	5.83193	5.77953	5.68361	5.18881	6.02481	5.75352	5.58136	5.6262	5.74803	5.56802	6.00721	5.72278	5.11665	5.82579	4.96195	5.75342	5.59425	6.05527	5.95712	5.48124	5.52936	5.18017	5.71096	5.40044	5.08434	6.18277	6.01	5.73725	5.99691	4.93442	5.65655	5.76577
VEGFA	VEGFA	6.86845	7.98928	7.475	7.99811	7.83205	7.57256	7.69664	7.4937	8.43049	7.38264	7.16551	7.59315	7.39035	7.68322	7.35967	7.56049	8.09068	7.24388	8.1713	7.33103	7.20332	7.28847	7.45581	7.53142	8.18259	7.82728	7.55089	7.59007	7.35011	7.71614	7.31176	8.2254	8.32616	7.62499	7.17859	7.49416	7.58867	7.51702	7.68558	7.31588	6.97569	8.1292	8.36719	7.69424	7.67449	6.73958	7.57793	7.44017
[truncated: 26 more columns]
